# Supplementary material for: Cross-cultural comparison of plant use knowledge in Baitadi and Darchula districts, Nepal Himalaya
Source: J Ethnobiol Ethnomed. 2018 Jun 11;14:40. doi: 10.1186/s13002-018-0242-7 (PMC5996461; doi:10.1186/s13002-018-0242-7)
Supplement: Supplementary file 1 — Species use reports and IASc at district level. (XLSX 31 kb) [file 13002_2018_242_MOESM1_ESM.xlsx]

## Sheet: Sheet1
Coll code	Local name	Botanical name	Family	Baitadi use types	Baitadi Use reports	Baitadi participants #	Baitadi IASc	Darchula use types	Darchula Use reports	Darchula participants #	Darchula IASc	Average IASc	Parts used	Use reports in present study
KU 07210, RK122101	Gannano Chipi, Siwi, Hiwi	Angelica archangelica L.	Apiaceae	4	9	7	0.0767544	2	30	30	0.673617	0.375186	Root	Root is a good spices and used for cold, cough, constipation, gastric, stomachache and joint pain.
DKU 090.	Kutki	Neopicrorhiza scrophulariiflora (Pennell) D.Y.Hong	Plantaginaceae	1	1	1		4	31	28	0.586047	0.293023	Root	Roots are useful in indigestion, fever, TB and respiratory problems.
RK121806	Satuwa	Paris polyphylla Sm.	Melanthiaceae	5	27	23	0.34143	4	28	27	0.55814	0.449785	Rhizome	Plant root is used for headache, fever, dizziness, diarrhoea, indegestion, wounds, gastric, epilpsy and snake bites.
KU 07277, DBU 067	Chiraito, tite	Swertia chirayita (Roxb.) Buch.-Ham. ex C.B.Clarke	Gentianaceae	5	37	30	0.467836	6	26	24	0.446512	0.457174	Root, stem	Root is antidiarrhoic, and useful in cough, cold, indigestion, fever, TB, reducing blood pressure. This is also useful in livestock throat pain.
R 126, RK 122	Panchaunle	Dactylorhiza hatagirea (D. Don) Soo	Orchidaceae	0	0	0	0	4	23	22	0.44186	0.22093	Salep	Plant salep is commonly used in cuts and wounds. Plant is tonic.
KU 07252 DKU 124	Vedaito, silphode, pakhanved, Paduwa	Bergenia ciliata (Haw.) Sternb.	Saxifragaceae	7	42	36	0.539153	3	20	19	0.395349	0.467251	Rhizome	Root is used in stomachache, gastric, indigestion, fracture, cough, diarrhoea, gall stone, constipation and nausea.
RK117	Ban lasun Dum, Sir, Sekwa, ganrani	Allium wallichii Kunth	Amaryllidaceae	0	0	0	0	4	20	20	0.391677	0.195838	Rhizome	Rhizome is used in arthritis, backache, dysentery and gastric complants.
RK1211	Aanp	Mangifera indica L.	Anacardiaceae	1	9	9	0.157895	3	19	18	0.372093	0.264994	Leaf	Plant is cultural and bark juice is used in gastric and hydrocoele.
KU 07241	Yarsa	Ophiocordyceps sinensis (Berk.) G.H.Sung	Ophiocordycipitaceae	0	0	0	0	2	15	12	0.259136	0.129568	Whole plant	Plant is highly tonic and used in fever and cough.
RK1217	pipal	Ficus religiosa L.	Moraceae	1	23	23	0.403509	1	10	10	0.232558	0.318033	Leaf, Wood	Plant is highly cultural.
RK1201	Paiyu	Prunus cerasoides Buch.-Ham. ex D.Don	Rosaceae	4	47	36	0.590389	1	10	10	0.232558	0.411474	Bark	Plant is a good in fodder and cultural values. Bark is used in paralysis.
KU 07268	Kush	Desmostachys bipinnata (L.) Stapf.	Poaceae	2	6	5	0.0701754	1	9	9	0.209302	0.139739	Shoot	Plant is cultural, and used medicinally for heart attack, and reduce blood pressure.
KU 07215 BBU 095	Dalchini tejpat	Cinnamomum tamala (Buch.-Ham.) T.Nees & Eberm.	Lauraceae	2	1	1		4	16	10	0.186047	0.0930233	Bark	Bark and leaves are used as spices and useful in cold, cough, arthritis and toothache.
KU 07291 DKU 069	timur med	Zanthoxylum armatum DC.	Rutaceae	5	11	8	0.0842105	4	12	10	0.16913	0.12667	Fruits	Seeds are good in cough, fever, cold, toothache, asthma and indigestion.
KU 07214	Kurjo	Artemisia indica Willd.	Asteraceae	3	11	10	0.140351	6	12	12	0.15222	0.146285	Leaf	Plant leaves are insecticidal, and useful in cuts, fever, headache, piles and skin diseases. Plant is also cultural.
RK113	Dhupi Chamar, Pama	Juniperus indica Bertol.	Cupressaceae	0	0	0	0	4	9	8	0.116279	0.0581395	Seed	Plant is cultural. Oil is used for backache, skin allergy and dusentery.
KU 07272, DBU 099	Okhar	Juglans regia L.	Juglandaceae	5	16	10	0.128655	3	7	7	0.108527	0.118591	Bark, fruits	Fruits are edible. Root is used as toothache and bodyache. Leaf is used in antihairfall.
RK1200	Chulethi, Dolu	Rheum australe D.Don	Polygonaceae	0	0	0	0	4	8	8	0.106312	0.0531561	Stem	Plant root is used for backache, sprain and appendicities.
RK100	Atis	Delphinium himalayae Munz	Ranunculaceae	0	0	0	0	1	4	4	0.0930233	0.0465116	Root	Root is antidiarrhoec and antidoting.
RK112203	Bhutksh	Selinum wallichianum (DC.) Raizada & H.O. Saxena	Apiaceae	0	0	0	0	1	4	4	0.0930233	0.0465116	Root	Plant is used to escape away the evil spirits.
KU 07283, BBU 085	Jamuno	Syzygium cumini (L.) Skeels	Myrtaceae	2	8	8	0.120301	2	5	5	0.0872093	0.103755	Fruits	Fruits are useful in diabetes and diarrhoea. Plant is cultural.
KU 07234, BKU 176	Bojho	Acorus calamus L.	Acoraceae	3	3	3	0	2	5	5	0.0872093	0.0436047	Rhizome	Rhozome is used in cough, fever, hoarse sounds and as an antileech.
KU 07265, BKU 053	Akasbeli	Cuscuta reflexa Roxb.	Convolvulaceae	6	11	9	0.0789474	3	6	6	0.0837209	0.0813341	Stem	Plant is used in skin diseases, jaundice and conjunctivities. Shoot is also used for pneumonia and cough of cattle. Shoot is sometimes used as an antifertility ingredient.
KU 07218, DBU 060	Balaichan Jatamasi	Nardostachys jatamansi (D.Don) DC.	Caprifoliaceae	0	0	0	0	5	8	8	0.0797342	0.0398671	Rhizome	Plant is used in stomachache, heart disease and dysentery.
KU 07262 BKU 135	Amala	Phyllanthus emblica L.	Phyllanthaceae	5	24	23	0.333333	3	7	5	0.0775194	0.205426	Fruits, Leaf	Plant is cultural, and fruits are used as medicinal for cough, gastric, indigestion, skin diseases, hair growth and removing skin scars.
RK123	Taraxacum	Taraxacum officinale var. parvulum Hook. f.	Asteraceae	0	0	0	0	1	3	3	0.0697674	0.0348837	Root	Pl;ant is anticancerous.
RK1225	Bans	Dendrocalamus hamiltonii Nees& Arn. ex Munro	Poaceae	0	0	0	0	2	5	4	0.0697674	0.0348837	Shoot	Plant is cultural and a good fodder.
RK1209	Sirma	Magnolia kisopa (Buch.-Ham. ex DC.) Figlar	Magnoliaceae	2	2	2	0	1	3	3	0.0697674	0.0348837	Wood	Plant is a cultuiral wood tree.
RK115	Sunpati Chima	Rhododendron anthopogon D. Don	Ericaceae	0	0	0	0	1	4	3	0.069	0.0345	Leaf	Plant is cultural and used for incense.
RK127	Salla, Himisin	Abies pindrow (Royle ex D.Don) Royle	Pinaceae	1	31	31	0.54386	2	4	4	0.0620155	0.302938	Wood	Plant is a common wood and it s also considered as cultural.
KU 07279, DKU 084, RK112413	Simme Sugandhwal	Valeriana jatamansii Jones	Caprifoliaceae	5	19	17	0.231969	2	4	4	0.0620155	0.146992	Rhizome	Root is used in throat pain, fever, cough, indigestion and skin and respiratory diseases.
RK 110	Panchpate	Aralia cachemirica Decne.	Araliaceae	1	4	4	0.0701754	4	6	6	0.055814	0.0629947	Whole plant	Plant is used in skin diseases, swells, stomachache, wounds and respiratory problems.
KU 07286	Khaneu	Ficus semicordata Buch.-Ham ex Sm.	Moraceae	2	1	1		1	2	2	0.0465116	0.0232558	Leaf	Plant is a good fodder tree.
KU 07213 BBU 097	Bel	Aegle marmelos (L.) Correa	Rutaceae	2	5	5	0.0657895	1	2	2	0.0465116	0.0561506	Leaf, fruits	Fruits are digestive. Plant is cultural.
175-15 KATH	Banj	Quercus lanata Sm.	Fagaceae	7	58	34	0.533703	2	4	3	0.0465116	0.290107	Wood	Plant bark and resin is used for indigestion, cough, cold and pain relief.
RK 118	Khyakjadi, Chadule, Chaunle	Aconogonum rumicifolium Hara	Polygonaceae	1	2	2	0.0350877	4	7	4	0.0465116	0.0407997	Stem	Roots are useful in fever , stomachache and dysentery.
RK 120	Banmara, Kaloban	Ageratina adenophora (Sprengel) R. M. King & H. Rob.	Asteraceae	1	2	2	0.0350877	1	2	2	0.0465116	0.0407997	Stem, leaf	Plant extract is used in cuts and wounds.
RK1210	Bakaino	Melia azedarach L.	Meliaceae	2	2	1	0	3	5	4	0.0465116	0.0232558	Bark	Barks are antipyretic and anthelmintic. Fruits are useful in tila pareko of cattle.
RK1203	Setakchini, Khakan	Polygonatum verticillatum (L.) All	Moringaceae	0	0	0	0	2	4	3	0.0465116	0.0232558	Root	Plant root is useful for indigestion and diarrhoea.
RK112208	Indrayani	Trichosanthes tricuspidata Lour.	Cucurbitaceae	2	2	2	0	1	2	2	0.0465116	0.0232558	Fruit	Fruit is considered as digestive and applied in paralysis, gastric and tila of cattle.
KU 556/00	Bhojpatra	Betula utilis D.Don	Betulaceae	0	0	0	0	2	3	3	0.0348837	0.0174419	Wood	Plant bark and wood are used in storing grains. People considered that the stored grains in bhojpatra are medicinal.
KU 07221. BBU 065, 06-15 NHM	Kurilo Jhirjhikado	Asparagus racemosus Willd.	Asparagaceae	5	7	7	0.0409357	2	3	3	0.0348837	0.0379097	Rhizome	Roots are useful in fever and typhoid, gastric, jaundice and useful as an agent for lactation and escaping away yhe evi spirits.
DBU 063	Gurans	Rhododendron arboreum Sm.	Ericaceae	5	17	14	0.184211	2	3	3	0.0348837	0.109547	Flower, Wood	Wood is used in making pots for storing milk and products. Flowers are useful dysentery, blood purufucation and easing swallowing.
RK108	Neem	Azadirachta indica A. Juss.	Meliaceae	0	0	0	0	2	3	3	0.0348837	0.0174419	Leaf	Leaves are used in diarrhoea and fever.
RK1206	Sallo resin	Pinus roxburghii Sarg.	Pinaceae	6	17	15	0.180921	2	3	3	0.0348837	0.107902	Resin	Plant ersin is used in wouds, fracture and inflammation. This is also a common wood in village.
RK1205	Sallo, Lamesinm	Pinus wallichiana A.B. Jacks.	Pinaceae	0	0	0	0	3	4	4	0.0310078	0.0155039	Wood	Plant is a good fuelwood and wood species. It is also used in gastric.
KU 07229 BKU 136	Hirpa, Dhatelo	Prinsepia utilis Royle	Rosaceae	0	0	0	0	4	5	5	0.0290698	0.0145349	Seed oil	Oil is applied for backache, sprain, bath rog and cuts and wounds.
KU 567/00	Kafal	Myrica esculenta Buch.-Ham. ex D. Don	Myricaceae	10	21	18	0.173684	2	3	2	0.0232558	0.09847	Bark, fruits	Plant bark is used in jaundice, paralysis, and to improve fertility. It also removes skin scars and eases burns and scalds.
KU 07284, 107-15-NHM	Peljadi Thalictrum	Thalictrum cultratum Wall.	Ranunculaceae	0	0	0	0	3	4	3	0.0232558	0.0116279	Root	Plant root is valued for fever, gastric and jaundice.
Heng 9806	Bhango	Cannabis sativa L.	Cannabaceae	1	1	1		2	3	2	0.0232558	0.0116279	Seeds	Plant is used in tila pareko of cattle. Plant seeds arer used for constipatio nand analgesic. '
RK 116	Jimbu	Allium prattii C.H. Wright	Amaryllidaceae	0	0	0	0	3	4	3	0.0232558	0.0116279	Shoot	Plant is depressant of cold and cough.
RK1223	Ban kodo	Eleusine indica (L.) Geartn.	Poaceae	0	0	0	0	3	4	3	0.0232558	0.0116279	Seed	Seed is digestive and helpful in gastric, diarrhoea and constipation.
RK124	Sankhdhar	Ribes glaciale Wall.	Grossulariaceae	1	2	2	0.0350877	2	2	2	0	0.0175439	Fruit	Fruits are used in inducing speaking to the children.
RK1226	Khiraunla	Polygonatum cirrhifolium (Wall.) Royle	Asparagaceae	1	1	1		2	2	2	0	0	Shoot, Root	Tender shoots are used as vegetable and appetizer.
RK122403	Ratpate Picris	Picris hieracioides Sibth. & Sm.	Asteraceae	5	6	6	0.0210526	1	1	1	0	0.0105263	whole plant	Plant is useful in titanus, burns and pneumonia, and urine problem of livestock.
RK121902	Mijitthi	Rubia wallichiana Decne.	Rubiaceae	4	9	8	0.0877193	0	0	0	0	0.0438596	Stem	Stem juice is used in diarrhoea, paralysis, cough and inflamation. It is also useful in inflammation of cattle.
RK112408	Khasru, Tikso	Quercus semecarpifolia Sm.	Fagaceae	3	18	17	0.263158	0	0	0	0	0.131579	Leaf, wood	Plant is good as fodder, fuelwood and agriculture implements.
RK112206	Makadbelo	Ficus hederacea Roxb.	Moraceae	1	6	6	0.105263	0	0	0	0	0.0526316	Milk	Plant juce and milk are used in skin rashes (makada).
RK112204	Bishmaro	Calanthe plantaginea Lindl.	Orchidaceae	2	7	6	0.0877193	0	0	0	0	0.0438596	Stem	Plant is used as antodoting and useful in stomachache and snake bites.
RK102	Syali	Vitex negundo L.	Lamiaceae	2	2	2	0	1	1	1	0	0	Leaf	Leaf juice is used in headache.
KU 99/00, RK111, RK121808	Lothsalla	Taxus contorta Griff.	Taxaceae	4	8	6	0.0601504	2	2	2	0	0.0300752	Leaf, wood	Plant wood is cultural, and used as an anticancer wood.
KU 563/00	Pangar	Aesculus indica(Wall. ex Cambess.) Hook	Sapindaceae	7	13	6	0.0526316	1	1	1	0	0.0263158	Fruits	Fruits and seeds are used in imflammation, foot unjury, headache, cough, cold and antihelmintic. Fruit also eases urination of livestock.
KU 07290	Sisnu med	Urtica dioica L.	Urticaceae	5	8	7	0.0526316	5	5	4	0	0.0263158	Root	Root is used in rheumatism, paralysis, inflammation, fracture, sprain, and pida.
KU 07287	Bar	Ficus benghalensis L.	Moraceae	2	2	2	0	1	1	1	0	0	Bark, wood	Plant is cultural. Bark is useful in skin diseases.
KU 07278, BKU 068	Harro	Terminalia chebula Retz.	Combretaceae	3	8	5	0.0626566	2	2	2	0	0.0313283	Fruit	Fruits are used in cough, cold, gastric and fever.
KU 07276 DBU 006	Khochade, Brahmi, Pitmar,	Centella asiatica (L.) Urb.	Apiaceae	9	24	22	0.251716	3	3	3	0	0.125858	Leaf	Plant juice is used in conjuntivis, cuts, wounds, skin diseases, acenes, cold, fever, cattls urine dehradation, jaundice, pilo and makada.
KU 07264, BBU 054	Aank	Calotropis gigantea (L.) Dryand	Apocynaceae	1	1	1		3	3	3	0	0	Milk, leaf	Plant milk is used for sprain, joint pain. Leaf powder is used in snake bite. Plant is taken as cultural.
KU 07260, BBU 056	Inno	Jatropha curcas L.	Euphorbiaceae	1	1	1		2	2	2	0	0	Shoot	Young shoots are used in toothache, snake bites and polio.
KU 07259.	Haldo Kalo	Curcuma angustifolia Roxb.	Zingiberaceae	3	4	4	0.0233918	3	3	3	0	0.0116959	Rhizome	Rhizome is used in cough, inflamation, stomachache, fracture and skin diseases.
KU 07249	Koiralo	Bauhinia purpurea L.	Fabaceae	3	5	5	0.0438596	3	3	3	0	0.0219298	Bark	Plant inflorescence is used in diarrhoea, stomachache, dusentery and indigestion.
KU 07247, RK112407	Machhaino	Coriaria nepalensiis Wall.	Coriariaceae	2	3	3	0.0263158	0	0	0	0	0.0131579	Fruits	Fruits are edible and applied on burns and scalds.
KU 07240	Malu	Bauhinia vahlii Wight & Arn.	Fabaceae	2	3	3	0.0263158	0	0	0	0	0.0131579	Leaf	Plant is a good forage and cultural.
KU 07238 BKU 061	Tata, Faltate, Tatelo	Oroxylum indicum (L.) Kurz	Bignoniaceae	3	4	3	0.0175439	0	0	0	0	0.00877193	Seed	Plant s a fodder tree and useful in tila pareko.
KU 07225	Chiuri	Diploknema butyracea (Roxb.) H.J.Lam	Sapotaceae	5	8	4	0.0300752	2	2	1	0	0.0150376	Seeds	Fruits are edible. Plant is also a good source of fodder, fuelwood and oil.
KU 07223, BKU 098	Apamarh	Achyranthes aspera L.	Amaranthaceae	2	3	3	0.0263158	0	0	0	0	0.0131579	Root	Root extract is antidysenteric and useful in indigestion.
KU 07222	Thakailo	Cirsium verutum (D.Don) Spreng.	Asteraceae	5	14	14	0.17004	0	0	0	0	0.0850202	Root	Root is usedful in dehydration, cough, fever and urine complaints.
KU 07216	Kumkum (Pathhar dhud)	Didymocarpus albicalyx C.B. Clarke	Gesneriaceae	6	8	8	0.0401003	3	3	3	0	0.0200501	Leaf	Plant leaf and roots are used in fracture, sprains, skin diseases, respiratory diseases, dudhe rog, sool and to increase fertility.
KU 07209	Ratigedi	Abrus precatorius L.	Fabaceae	4	4	3	0	0	0	0	0	0	Fruits	Fruits are used in eye complaints, cancer and ratuwa, pilo.
KU 07205	Palans	Butea monosperma (Lam.) Taub	Fabaceae	1	4	3	0.0526316	0	0	0	0	0.0263158	Wood	Wood is considered cultural and used to protect evil spirits. Giving this plant wood to anyone is a symbol of divorce.
KU 07200	Ban tulasi	Ocimum gratissimum L.	Lamiaceae	2	5	4	0.0526316	3	3	2	0	0.0263158	Seed	Plant is considered as holy/cultural and controlled used for fever, rheumatism and jaunndice with Syzygium aromaticum.
E246	Mallido	Elaeagnus parvifolia Wall. ex Royla	Eleagnaceae	1	3	3	0.0526316	2	2	2	0	0.0263158	Fruits	Fruits are edible and useful in dysentery.
DKU 086.	Kantakari Jhyaure baigan	Solanum surattense Burm.f.	Solanaceae	1	3	3	0.0526316	0	0	0	0	0.0263158	Seeds	Plant seeds are infused for toothacche.
DKU 034, RK 112201	Chutro Kirmada	Berberis asiatica Roxb. ex DC.	Berberidaceae	1	4	4	0.0701754	3	3	3	0	0.0350877	Fruits	Edible fruits are useful in jaundice, fever and diabetes.
BKU 082	Bayer, Bewari	Ziziphus jujuba Mill.	Rhamnaceae	3	3	3	0	1	1	1	0	0	Seed, bark	Edible fruits are used in diarrhoea, dysentery, jaundice and fermentation.
BBU 095, 153-15 KATH	Bedu	Ficus palmata Forssk.	Moraceae	3	5	4	0.0350877	0	0	0	0	0.0175439	Shoot	Plant is used as vegetable and it helps to remove thorns. Tender shoots are used as vegetable.
204-15 KATH, 150-NHM	Ainjedu, Hainjedu	Viscum album L.	Santalaceae	2	2	2	0	1	1	1	0	0	Fruits	Plant is useful in fracture and sprains.
198-15 KATH	Kaulo (Dhuyun)	Persea odoratissima (Nees) Kosterm.	Lauraceae	3	3	3	0	1	1	1	0	0	Bark	Plant is a good fodder and useful in paralysis.
197-15 KATH, RK 112215	Falant	Quercus incana Bartram	Fagaceae	3	4	4	0.0233918	0	0	0	0	0.0116959	Wood	Plant is good as fodder, fuelwood and agriculture implements.
183-15 KATH	Aisedu	Rubus ellipticus Sm.	Rosaceae	7	8	11	0.0275689	2	2	2	0	0.0137845	Tender bud, root, fruits	Fruits are edible. Plant root extract is alcoholic and useful in diarrhoea, indigestion, stomachache, typhoid, burns and eplilepsy. Tender leaf buds are used in paralysis. It is also useful in swells.
132-15 NHM	Juge belo	Clematis montana Buch.-Ham ex DC.	Ranunculaceae	3	4	2	0.0116959	1	1	1	0	0.00584795	Stem	Flowers are useful in control diarrhoea and vomiting. Locally plant is also used a rope.
RK121	Chutro	Berberis aristata DC.	Berberidaceae	2	2	2	0	2	2	1	0	0	Bark , Root	Fruits are edible. Bark is useful in paralysis, cough, cuts and wounds.
RK 112	Aaruato	Prunus cornuta (Wall. ex Royle) Steud.	Rosaceae	0	0	0	0	3	3	3	0	0	Root	Root juice is used for paralysis, dysentery and livestock wounds.
RK 119	Rambans	Agave cantala (Haw.) Roxb. ex Salm-Dyck	Asparagaceae	3	3	3	0	0	0	0	0	0	Leaf	Plant is good for fibre and making ropes. This is also piscidal in properties.
RK 114	Uttis	Alnus nepalensis D.Don	Betulaceae	1	14	14	0.245614	1	1	1	0	0.122807	Bark	Bark is used in paralysis.
RK 125	Ghiukumari	Aloe vera (L.) Burm. f.	Xanthorrhoeaceae	1	3	3	0.0526316	1	1	1	0	0.0263158	Leaf	Plant juice is applied on burns and scaleds and useful in diabetes.
RK 109	Nigalo	Drepanostachyum falcatum (Nees) Keng f.	Poaceae	4	12	10	0.127592	0	0	0	0	0.0637959	Shoot	Tender shoots are used as vegetable. Plant is also cultural and used as a good fodder.
RK107	Kalijira	Carum carvi L.	Apiaceae	4	5	5	0.0219298	3	3	2	0	0.0109649	Seeds	Plant seeds are helpful in easing respiratin,
RK 106	Kataunj	Castanopsis hystrix Hook. f. & Thomson ex A. DC.	Fagaceae	2	4	4	0.0467836	0	0	0	0	0.0233918	Bark, Wood	Plant is a good wood and fodder tree. Bark for snake bites.
RK105	Salmo	Chrysopogon aciculatus (Retz.) Trin.	Poaceae	1	31	31	0.54386	1	1	1	0	0.27193	Shoot	Plant is a very good grass.
RK104	Dubo	Cynodon dactylon (L.) Pers.	Poaceae	4	5	5	0.0219298	1	1	1	0	0.0109649	Whole plant	Plant is cultural. It is used with honey for fracture, jaundice and snakebite.
RK103	Bippe kuro, Datiune,	Cynoglossum zeylanicum (Vahl) Brand	Boraginaceae	4	4	3	0	1	1	1	0	0	Flowers, Root	Plant root is useful in pneumonia, fever, cough and joint pain. Flowers are used to reduce blood pressure.
RK 101	Githi, Tusare	Debregeasia longifolia (Burm.f.) Wedd.	Urticaceae	2	4	4	0.0467836	0	0	0	0	0.0233918	Wood	Plant wood is used for storing milk products. Plant wood is also used for fracture and sprain.
RK1224	Sadan	Desmodium oojeinense (Roxb.) H.Ohashi	Fabaceae	2	5	4	0.0526316	0	0	0	0	0.0263158	Leaf, Wood	Plant is good for wood and fodder.
RK1222	Ban Dhaniya	Eryngium foetidum L.	Apiaceae	1	1	1		2	2	2	0	0	Seeds	Plant and seeds are used in diarrhoea, lactation and human fertility.
RK1221	Babiyo	Eulaliopsis binata (Retz.) C.E.Hubb.	Poaceae	2	5	4	0.0526316	2	2	2	0	0.0263158	Stem	Plant is cultural, and used as grass and local material for making ropes.
RK1220	Siudi	Euphorbia royleana Bioss.	Euphorbiaceae	1	2	2	0.0350877	1	1	1	0	0.0175439	Milk	Milk is used for joint pain.
RK1219	Timilo	Ficus auriculata Lour.	Moraceae	2	4	4	0.0467836	1	1	1	0	0.0233918	Leaf	Plant is a good fodder tree.
RK1218	Dudhilo	Ficus neriifolia Sm.	Moraceae	2	2	2	0	1	1	1	0	0	Leaf	Plant is a good fodder tree.
RK1216	Allo	Girardinia diversifolia (Link) Friis	Urticaceae	2	4	4	0.0467836	0	0	0	0	0.0233918	Stem	Plant is useful in fracture.
RK1215	Veyol	Grewia optiva J.R. Drumm. ex Burret	Malvaceae	3	8	5	0.0626566	0	0	0	0	0.0313283	Bark, leaf	Plant is a good fodder and fibre tree. Plant fibre is used in making ropes.
RK1214	Dhapadyo	Hydrocotyle javanica Thunb.	Apiaceae	2	3	3	0.0263158	0	0	0	0	0.0131579	Whole plant	Plant is used in cuts and wounds and snake bite.
RK1213	Siru	Imperata cylindrica (L.) Raeusch.	Poaceae	2	10	10	0.155945	0	0	0	0	0.0779727	Shoot	Plant rhizome juice is used in urine problem.
RK1212	Aayer	Lyonia ovalifolia (Wall.) Drude	Ericaceae	3	4	4	0.0233918	0	0	0	0	0.0116959	Bark, wood	Bark is aplied in skin diseases. Plant is also used as wood and fuel.
RK1208	Bhangkhaper	Perilla frutescens (L.) Britton	Lamiaceae	4	11	7	0.0859649	1	1	1	0	0.0429825	Seeds	Plant is used in fever, cough and cold. Plant leaf is applied to make an amulet for children for easing their respiration.
RK1207	Jarakho	Phytolacca acinosa Roxb.	Phytolaccaceae	3	3	3	0	0	0	0	0	0	Stem	Plant is used as vegetable for jaundice and cold.
RK1204	Luinche	Polygala abyssinica R.Br. ex Fresen.	Polygalaceae	2	28	27	0.45614	0	0	0	0	0.22807	Leaf	Plant is a common grass.
RK1202	Aterno	Pouzolzia hirta (Blume) Hassk.	Urticaceae	1	3	3	0.0526316	0	0	0	0	0.0263158	Root	Root extract is useful in skin diseases.
RK112202	Halhale	Rumex nepalensis Spreng.	Polygonaceae	3	3	3	0	1	1	1	0	0	Shoot	Plant is vegetable and useful in scabies.
RK112205	Sal	Shorea robusta Geartn.	Dipterocarpaceae	4	12	7	0.0893142	1	1	1	0	0.0446571	Leaf, Wood	Plant is a good wood and fodder tree.
RK112206	Saj	Terminalia alata Heyne ex Roth	Combretaceae	1	4	4	0.0701754	1	1	1	0	0.0350877	Leaf, wood	Plant is a good wood and fodder tree.
RK112207	Dallo	Toona serrata (Royle) M Roem.	Meliaceae	1	17	17	0.298246	0	0	0	0	0.149123	Wood	Plant is used for wood.
RK112209	Dhainro	Woodfordia fruticosa (L.) Kurtz	Lythraceae	3	4	3	0.0175439	0	0	0	0	0.00877193	Flowers	Flowers are useful in burns, scalds, indigestion and control diarrhoea. They are also useful in making the sound better.
