# Supplementary material for: Cross-cultural comparison of plant use knowledge in Baitadi and Darchula districts, Nepal Himalaya
Source: J Ethnobiol Ethnomed. 2018 Jun 11;14:40. doi: 10.1186/s13002-018-0242-7 (PMC5996461; doi:10.1186/s13002-018-0242-7)
Supplement: Supplementary file 2 — Socioeconomic variables and their analyses. (CSV 13 kb) [file 13002_2018_242_MOESM2_ESM.csv]

Additional file 3. Socio-economic variables and their analyses
Participant Code	District	Ethnic Groups	Language spoken	Lang code	Food	income from maps %	Occupation	Education	Gender	Healer	Healing practice since	Aggroup	Aggroup2	Age	How long been settled	Land	Livestock	Distance Home-forest	Distance Home-Districtcenter	Distance home-healthpost	Family size	Total Use reports	Unique use report	Other Use report	Medicinal report	Ethnic
B16012504	Baitadi	Chettri	1	<2	> 6 months	5	Agri	Iliterate	Female	Healer	20	71-80	60-79	70	150	5	0	1	2	1	9	14	4	3	11	Brahmin-Chettri
B16112101	Baitadi	Chettri	1	<2	< 6 months	5	Agri	Iliterate	Male	Healer	80	>80	>80	90	100	10	5	2	7	3	8	19	2	14	5	Brahmin-Chettri
DSL10	Darchula	Chettri	1	<2	< 6 months	10	Agri	Iliterate	Male	Healer	17	61-70	60-79	60	50	7	2	0.5	10	1	7	15	2	4	11	Brahmin-Chettri
DSL25	Darchula	Byanshi	1	<2	< 6 months	5	Agri	Iliterate	Female	Healer	15	51-60	40-59	55	50	6	5	1	48	1	7	11	1	5	6	Byanshi-Dalits
Baitadi163	Baitadi	Chettri	2	<2	< 6 months	10	Agri	Iliterate	Female	Healer	30	51-60	40-59	55	18	5	8	0.5	7	3	4	12	2	9	3	Brahmin-Chettri
B100674S	Baitadi	Chettri	2	<2	< 6 months	5	Agri	Iliterate	Female	Healer	30	61-70	60-79	62	100	20	8	1	8	1.5	6	18	0	9	9	Brahmin-Chettri
Baitadi164	Baitadi	Chettri	2	<2	> 6 months	5	Agri	Iliterate	Male	Healer	15	61-70	60-79	63	32	30	10	0.5	7	2	13	18	3	15	3	Brahmin-Chettri
B150674S	Baitadi	Chettri	2	<2	< 6 months	10	Agri	Iliterate	Female	Healer	40	61-70	60-79	69	100	15	5	0.5	8	1.5	8	13	0	7	6	Brahmin-Chettri
B050674S	Baitadi	Chettri	2	<2	> 6 months	25	Agri	Iliterate	Female	Healer	50	71-80	60-79	73	150	20	10	1.5	8	1.5	13	15	1	9	6	Brahmin-Chettri
B16112302	Baitadi	Chettri	2	<2	< 6 months	5	Agri	Iliterate	Female	Healer	60	71-80	60-79	73	200	10	6	1	7	1	7	18	2	12	6	Brahmin-Chettri
B070674S	Baitadi	Chettri	2	<2	> 6 months	5	Agri	Iliterate	Male	Healer	40	71-80	60-79	74	200	20	9	1.5	8	1.5	13	20	3	11	9	Brahmin-Chettri
B030674S	Baitadi	Chettri	2	<2	> 6 months	5	Agri	Iliterate	Female	Healer	50	71-80	60-79	75	200	20	13	2	8	1	11	8	0	5	3	Brahmin-Chettri
B170674S	Baitadi	Chettri	2	<2	> 6 months	20	Agri	Iliterate	Female	Healer	45	71-80	60-79	75	150	8	10	1	8	2	10	16	2	9	7	Brahmin-Chettri
Baitadi166	Baitadi	Chettri	2	<2	> 6 months	5	Agri	Iliterate	Male	Healer	40	>80	>80	82	33	20	9	1	8	3	11	9	3	4	5	Brahmin-Chettri
B16112404	Baitadi	Dalits	2	<2	< 6 months	10	Agri	Iliterate	Male	Healer	50	61-70	60-79	61	150	15	0	3	7	0.5	9	24	4	13	11	Byanshi-Dalits
B060674S	Baitadi	Dalits	2	<2	< 6 months	10	Agri	Iliterate	Male	Healer	40	61-70	60-79	68	150	3	5	1.5	8	1.5	7	19	1	11	8	Byanshi-Dalits
B200674S	Baitadi	Dalits	2	<2	< 6 months	10	Agri	Iliterate	Male	Healer	50	71-80	60-79	78	100	5	5	1	8	2	8	17	2	10	7	Byanshi-Dalits
DSL15	Darchula	Chettri	2	<2	< 6 months	20	Agri	Iliterate	Male	Healer	10	51-60	40-59	50	50	2	4	1	48	1	6	15	1	6	9	Brahmin-Chettri
DSL27	Darchula	Brahmin	2	<2	< 6 months	10	Agri	Iliterate	Female	Healer	10	51-60	40-59	56	50	7	2	0.5	1	0.5	7	17	2	6	11	Brahmin-Chettri
DRI2	Darchula	Chettri	2	<2	< 6 months	10	Agri	Iliterate	Male	Healer	50	61-70	60-79	63	80	2	8	0.5	2	0.5	7	8	3	1	7	Brahmin-Chettri
DSL12	Darchula	Brahmin	2	<2	< 6 months	10	Agri	Iliterate	Female	Healer	30	61-70	60-79	67	50	1	1	0.5	1	0.5	1	18	1	5	13	Brahmin-Chettri
DSL20	Darchula	Brahmin	2	<2	> 6 months	10	Agri	Iliterate	Female	Healer	65	71-80	60-79	74	60	12	4	0.5	0.5	0.5	21	17	1	6	11	Brahmin-Chettri
DRI3	Darchula	Chettri	2	<2	> 6 months	5	Agri	Iliterate	Male	Healer	60	>80	>80	84	100	10	10	1	2	0.5	8	14	4	0	14	Brahmin-Chettri
DST2	Darchula	Brahmin	2	<2	< 6 months	5	Agri	Iliterate	Female	Healer	20	>80	>80	90	70	2	1	4	2	2	1	13	6	0	13	Brahmin-Chettri
DRI6	Darchula	Brahmin	2	<2	< 6 months	5	Agri	Iliterate	Female	Healer	0	>80	>80	99	90	2	9	1	1	1	19	12	5	9	3	Brahmin-Chettri
DSL22	Darchula	Byanshi	2	<2	< 6 months	10	Agri	Iliterate	Female	Healer	15	51-60	40-59	55	40	6	2	0.5	48	1	6	11	0	1	10	Byanshi-Dalits
DSL24	Darchula	Byanshi	2	<2	< 6 months	10	Agri	Iliterate	Female	Healer	15	51-60	40-59	56	50	5	7	1	48	1	7	12	0	2	10	Byanshi-Dalits
DSL21	Darchula	Byanshi	2	<2	> 6 months	10	Agri	Iliterate	Female	Healer	25	61-70	60-79	60	50	25	8	1	48	1	14	13	0	3	10	Byanshi-Dalits
DSL7	Darchula	Byanshi	2	<2	< 6 months	5	Agri	Iliterate	Female	Healer	50	61-70	60-79	62	20	4	2	3	48	3	4	9	0	0	9	Byanshi-Dalits
DSL23	Darchula	Byanshi	2	<2	< 6 months	10	Agri	Iliterate	Male	Healer	10	61-70	60-79	62	50	10	4	1	48	1	10	11	0	2	9	Byanshi-Dalits
DSL11	Darchula	Byanshi	2	<2	< 6 months	5	Agri	Iliterate	Male	Healer	75	>80	>80	99	100	7	1	1	48	1	7	9	0	2	7	Byanshi-Dalits
DSL14	Darchula	Byanshi	2	<2	< 6 months	10	Agri	Iliterate	Female	Healer	50	>80	>80	99	100	5	2	1	48	1	7	12	1	4	8	Byanshi-Dalits
DSL13	Darchula	Byanshi	2	<2	< 6 months	10	Agri	Iliterate	Female	Healer	25	>80	>80	100	100	12	4	1	48	1	12	10	1	2	8	Byanshi-Dalits
DSL6	Darchula	Byanshi	2	<2	< 6 months	10	Agri	Iliterate	Male	Healer	75	>80	>80	102	100	10	2	1	48	1	23	12	2	4	8	Byanshi-Dalits
B110674S	Baitadi	Chettri	2	<2	> 6 months	10	Agri	Literate	Male	Healer	15	40-50	40-59	44	100	20	8	1.5	8	1.5	8	19	1	12	7	Brahmin-Chettri
B160674S	Baitadi	Chettri	2	<2	> 6 months	10	Agri	Literate	Male	Healer	15	40-50	40-59	45	20	15	5	1	8	2	7	17	0	10	7	Brahmin-Chettri
B16112001	Baitadi	Brahmin	2	<2	< 6 months	5	Agri	Literate	Male	Healer	15	40-50	40-59	46	150	28	4	0.5	7	1.5	6	16	4	14	2	Brahmin-Chettri
Baitadi167	Baitadi	Brahmin	2	<2	> 6 months	10	Agri	Literate	Male	Healer	10	51-60	40-59	51	200	15	4	0.5	7	0.5	5	15	8	4	11	Brahmin-Chettri
B180674S	Baitadi	Chettri	2	<2	> 6 months	10	Agri	Literate	Male	Healer	15	51-60	40-59	56	100	15	5	1	8	2	5	17	0	11	6	Brahmin-Chettri
B010674S	Baitadi	Chettri	2	<2	> 6 months	5	Agri	Literate	Male	Healer	30	51-60	40-59	57	100	15	5	0.5	8	1	8	13	1	7	6	Brahmin-Chettri
B020674S	Baitadi	Chettri	2	<2	< 6 months	5	Agri	Literate	Female	Healer	50	61-70	60-79	60	100	20	8	1.5	8	1	9	8	1	4	4	Brahmin-Chettri
B130674S	Baitadi	Chettri	2	<2	< 6 months	5	Agri	Literate	Female	Healer	30	61-70	60-79	61	150	20	6	1.5	8	2	7	18	1	10	8	Brahmin-Chettri
B16112401	Baitadi	Chettri	2	<2	< 6 months	20	Agri	Literate	Male	Healer	10	61-70	60-79	63	200	10	9	1	7	1	11	21	2	16	5	Brahmin-Chettri
B080674S	Baitadi	Chettri	2	<2	> 6 months	5	Agri	Literate	Male	Healer	30	61-70	60-79	65	100	20	10	0.5	8	1	7	17	0	9	8	Brahmin-Chettri
B140674S	Baitadi	Chettri	2	<2	< 6 months	5	Agri	Literate	Female	Healer	35	61-70	60-79	67	150	20	5	1.5	8	1.5	8	16	1	11	5	Brahmin-Chettri
B040674S	Baitadi	Chettri	2	<2	< 6 months	5	Agri	Literate	Male	Healer	50	71-80	60-79	71	200	15	18	1	8	1	11	14	5	8	6	Brahmin-Chettri
B16111902	Baitadi	Chettri	2	<2	< 6 months	5	Agri	Literate	Male	Healer	10	71-80	60-79	71	100	40	21	0.5	6	2	21	20	3	18	2	Brahmin-Chettri
B190674S	Baitadi	Chettri	2	<2	< 6 months	5	Agri	Literate	Male	Healer	35	71-80	60-79	71	50	15	5	1	8	2	8	17	2	11	6	Brahmin-Chettri
B16012801	Baitadi	Chettri	2	<2	< 6 months	10	Agri	Literate	Male	Healer	50	71-80	60-79	71	100	5	0	0.5	3	1	6	10	2	2	8	Brahmin-Chettri
B16012502	Baitadi	Brahmin	2	<2	> 6 months	10	Agri	Literate	Male	Healer	25	71-80	60-79	71	100	10	0	1	2	1	7	12	4	0	12	Brahmin-Chettri
B120674S	Baitadi	Chettri	2	<2	> 6 months	5	Agri	Literate	Male	Healer	50	71-80	60-79	75	150	20	7	0.5	8	2	7	19	1	11	8	Brahmin-Chettri
B090674S	Baitadi	Chettri	2	<2	> 6 months	10	Agri	Literate	Male	Healer	30	71-80	60-79	77	150	10	9	1.5	8	1.5	8	11	1	8	3	Brahmin-Chettri
B16111801	Baitadi	Chettri	2	<2	< 6 months	20	Agri	Literate	Female	Healer	20	71-80	60-79	79	70	3	8	2	6	3	12	24	3	18	6	Brahmin-Chettri
B16102501	Baitadi	Dalits	2	<2	< 6 months	5	Agri	Literate	Male	Healer	30	40-50	40-59	40	100	20	8	1	6	1.5	15	10	2	1	9	Byanshi-Dalits
DRI5	Darchula	Brahmin	2	<2	< 6 months	5	Agri	Literate	Female	Healer	20	40-50	40-59	42	11	2	0	1	1	1	7	14	7	0	14	Brahmin-Chettri
DSL18	Darchula	Chettri	2	<2	< 6 months	10	Agri	Literate	Male	Healer	25	51-60	40-59	50	50	12	4	0.5	10	1	5	11	1	3	8	Brahmin-Chettri
DSL17	Darchula	Chettri	2	<2	< 6 months	10	Agri	Literate	Male	Healer	20	51-60	40-59	51	20	10	2	1	12	1	12	9	0	1	8	Brahmin-Chettri
DSL26	Darchula	Brahmin	2	<2	< 6 months	5	Agri	Literate	Female	Healer	12	61-70	60-79	63	60	4	1	0.5	1	0.5	11	10	4	3	7	Brahmin-Chettri
DST1	Darchula	Chettri	2	<2	< 6 months	5	Agri	Literate	Male	Healer	60	71-80	60-79	78	60	16	10	2	4	1	15	16	7	0	16	Brahmin-Chettri
DSL5	Darchula	Byanshi	2	<2	< 6 months	5	Agri	Literate	Male	Healer	10	51-60	40-59	57	20	5	2	0.5	60	1	6	10	2	3	7	Byanshi-Dalits
DSL16	Darchula	Byanshi	2	<2	< 6 months	5	Agri	Literate	Male	Healer	20	61-70	60-79	61	50	5	4	2	48	1	8	13	0	3	10	Byanshi-Dalits
DHI1	Darchula	Byanshi	2	<2	> 6 months	10	Agri	Literate	Male	Healer	40	71-80	60-79	77	200	5	10	1	60	0.5	14	14	5	1	13	Byanshi-Dalits
DRI9	Darchula	Chettri	3	>2	< 6 months	0	Agri	Iliterate	Male	Healer	0	40-50	40-59	49	100	5	0	1	5	1	6	7	2	2	5	Brahmin-Chettri
DHI3	Darchula	Byanshi	3	>2	< 6 months	5	Agri	Iliterate	Female	Healer	25	61-70	60-79	65	100	10	3	0.5	60	0.5	8	9	4	1	8	Byanshi-Dalits
DHI2	Darchula	Byanshi	3	>2	< 6 months	10	Agri	Iliterate	Male	Healer	20	61-70	60-79	68	38	20	7	0.5	60	0.5	7	8	2	0	8	Byanshi-Dalits
DHI4	Darchula	Byanshi	3	>2	> 6 months	0	Agri	Iliterate	Male	Healer	63	>80	>80	85	100	40	24	0.5	60	0.5	9	9	2	1	8	Byanshi-Dalits
B16111901	Baitadi	Chettri	3	>2	< 6 months	5	Agri	Literate	Male	Healer	30	40-50	40-59	40	150	5	9	0.5	6	2	4	25	3	13	12	Brahmin-Chettri
B16102502	Baitadi	Chettri	3	>2	< 6 months	5	Teaching	Literate	Male	Healer	30	40-50	40-59	46	120	40	6	0.5	6	1.5	10	10	4	0	10	Brahmin-Chettri
DRI4	Darchula	Brahmin	3	>2	< 6 months	5	Agri	Literate	Male	Healer	40	51-60	40-59	55	20	1	9	1	1	1	6	11	3	2	9	Brahmin-Chettri
DSL28	Darchula	Chettri	3	>2	< 6 months	10	Agri	Literate	Male	Healer	20	51-60	40-59	57	50	10	2	1	60	1	5	11	1	1	10	Brahmin-Chettri
DSL2	Darchula	Byanshi	3	>2	< 6 months	5	Agri	Literate	Male	Healer	50	40-50	40-59	49	50	5	4	0.5	60	0.5	5	10	2	4	6	Byanshi-Dalits
DSL4	Darchula	Byanshi	3	>2	< 6 months	10	Business	Literate	Male	Healer	0	61-70	60-79	65	30	7	0	0.5	4	0.5	6	8	2	3	5	Byanshi-Dalits
DSL1	Darchula	Byanshi	3	>2	< 6 months	20	Business	Literate	Male	Healer	0	61-70	60-79	67	100	20	0	0.5	60	0.5	10	13	2	4	9	Byanshi-Dalits
DRI7	Darchula	Byanshi	3	>2	< 6 months	5	Agri	Literate	Male	Healer	0	61-70	60-79	67	250	5	7	0.5	60	0.5	7	8	3	4	4	Byanshi-Dalits
DSL19	Darchula	Byanshi	3	>2	< 6 months	5	Agri	Literate	Female	Healer	16	71-80	60-79	70	100	5	2	1	60	1	5	9	0	3	6	Byanshi-Dalits
DRI8	Darchula	Byanshi	3	>2	< 6 months	5	Agri	Literate	Male	Healer	0	71-80	60-79	77	200	20	7	0.5	60	0.5	12	8	2	6	2	Byanshi-Dalits
DSL3	Darchula	Chettri	4	>2	< 6 months	25	Agri	Literate	Male	Healer	20	40-50	40-59	41	20	5	4	0.5	5	1	5	13	2	3	10	Brahmin-Chettri
B16012507	Baitadi	Chettri	1	<2	< 6 months	5	Agri	Iliterate	Female	NonHealer	0	61-70	60-79	67	100	1	0	0.5	2	1	5	9	1	0	9	Brahmin-Chettri
B16112301	Baitadi	Chettri	1	<2	< 6 months	0	Agri	Iliterate	Female	NonHealer	0	71-80	60-79	73	150	5	6	1	7	1	6	13	0	8	5	Brahmin-Chettri
B16112102	Baitadi	Chettri	1	<2	> 6 months	0	Agri	Iliterate	Male	NonHealer	0	>80	>80	80	300	40	22	1	8	1	9	20	3	16	4	Brahmin-Chettri
B16112201	Baitadi	Chettri	1	<2	< 6 months	0	Agri	Iliterate	Female	NonHealer	0	>80	>80	85	40	6	7	1	7	2	9	10	1	6	4	Brahmin-Chettri
B16112502	Baitadi	Chettri	2	<2	< 6 months	0	Agri	Iliterate	Male	NonHealer	0	51-60	40-59	53	120	10	23	0.5	5	1.5	15	19	2	12	7	Brahmin-Chettri
B16112402	Baitadi	Chettri	2	<2	< 6 months	0	Agri	Iliterate	Male	NonHealer	0	61-70	60-79	65	100	20	9	2	7	0.5	11	23	3	14	9	Brahmin-Chettri
B16112002	Baitadi	Chettri	2	<2	> 6 months	5	Agri	Iliterate	Male	NonHealer	0	71-80	60-79	74	50	50	14	1	7	1.5	20	13	2	8	5	Brahmin-Chettri
B16112403	Baitadi	Chettri	2	<2	< 6 months	0	Agri	Iliterate	Male	NonHealer	0	>80	>80	88	300	4	3	1	7	1	3	20	1	14	6	Brahmin-Chettri
B16012501	Baitadi	Chettri	2	<2	> 6 months	5	Agri	Iliterate	Male	NonHealer	0	>80	>80	96	100	5	0	1	3	1	6	8	2	1	7	Brahmin-Chettri
DRI1	Darchula	Chettri	2	<2	< 6 months	5	Agri	Iliterate	Female	NonHealer	0	71-80	60-79	73	50	5	4	1	2	1	5	10	1	6	4	Brahmin-Chettri
B16111903	Baitadi	Chettri	2	<2	< 6 months	0	Agri	Literate	Male	NonHealer	0	61-70	60-79	65	78	6	5	5	5	2	10	19	3	14	5	Brahmin-Chettri
B16112202	Baitadi	Chettri	2	<2	< 6 months	0	Agri	Literate	Male	NonHealer	0	71-80	60-79	72	10	8	14	0.5	7	3	11	16	1	10	6	Brahmin-Chettri
B16012802	Baitadi	Chettri	2	<2	< 6 months	5	Agri	Literate	Male	NonHealer	0	71-80	60-79	73	100	10	0	0.5	3	1	9	22	5	10	12	Brahmin-Chettri
B16112501	Baitadi	Chettri	2	<2	< 6 months	0	Agri	Literate	Male	NonHealer	0	71-80	60-79	74	70	8	6	1	7	2	7	23	3	17	6	Brahmin-Chettri
B16112504	Baitadi	Chettri	2	<2	< 6 months	0	Agri	Literate	Male	NonHealer	0	71-80	60-79	74	150	40	4	1	5	1.5	11	9	0	6	3	Brahmin-Chettri
Baitadi162	Baitadi	Chettri	2	<2	< 6 months	0	Agri	Literate	Male	NonHealer	0	71-80	60-79	75	35	12	9	0.5	7	3	8	14	2	10	4	Brahmin-Chettri
Baitadi161	Baitadi	Brahmin	2	<2	< 6 months	0	Agri	Literate	Male	NonHealer	0	71-80	60-79	75	50	12	9	0.5	7	2	7	15	1	9	6	Brahmin-Chettri
B16012503	Baitadi	Brahmin	2	<2	> 6 months	5	Agri	Literate	Male	NonHealer	0	71-80	60-79	78	150	10	0	1	2	1	7	9	2	2	7	Brahmin-Chettri
B16012506	Baitadi	Brahmin	2	<2	> 6 months	5	Agri	Literate	Male	NonHealer	0	>80	>80	84	150	2	0	0.5	2	1	9	10	4	2	8	Brahmin-Chettri
B16112503	Baitadi	Chettri	3	>2	< 6 months	0	Agri	Iliterate	Male	NonHealer	0	71-80	60-79	77	70	10	0	2	5	2	10	22	3	9	13	Brahmin-Chettri
Baitadi165	Baitadi	Chettri	3	>2	> 6 months	0	Agri	Iliterate	Male	NonHealer	0	71-80	60-79	79	80	20	7	0.5	8	1	11	11	1	2	9	Brahmin-Chettri
DSL8	Darchula	Byanshi	3	>2	> 6 months	5	Trader	Iliterate	Male	NonHealer	0	40-50	40-59	44	8	40	2	0.5	36	1	5	15	2	5	10	Byanshi-Dalits
DSL9	Darchula	Byanshi	3	>2	< 6 months	10	Trader	Literate	Male	NonHealer	0	61-70	60-79	68	50	7	0	0.5	60	1	5	13	3	3	10	Byanshi-Dalits
